# Supplementary material for: Maternal Protein Restriction Induces Alterations in Hepatic Unfolded Protein Response-Related Molecules in Adult Rat Offspring
Source: Front Endocrinol (Lausanne). 2018 Nov 20;9:676. doi: 10.3389/fendo.2018.00676 (PMC6262354; doi:10.3389/fendo.2018.00676)
Supplement: Supplementary file 2 [file Table_2.XLS]

## Sheet: Gene Table
PCR Array Catalog #:		PARN-089Z
Position	Unigene	Refseq	Symbol	Description	Gname	RT2 Catalog
A01	Rn.2423	NM_024403	Atf4	Activating transcription factor 4 (tax-responsive enhancer element B67)	-	PPR42749A
A02	Rn.15235	NM_001107196	Atf6	Activating transcription factor 6	-	PPR51427A
A03	Rn.42932	NM_021702	Atxn3	Ataxin 3	Rsca3	PPR49551A
A04	Rn.10668	NM_017059	Bax	Bcl2-associated X protein	-	PPR06496C
A05	Rn.974	NM_022399	Calr	Calreticulin	-	PPR42364A
A06	Rn.1762	NM_172008	Canx	Calnexin	-	PPR42580A
A07	Rn.97889	NM_182814	Cct4	Chaperonin containing Tcp1, subunit 4 (delta)	-	PPR53509A
A08	Rn.62267	NM_001106603	Cct7	Chaperonin containing Tcp1, subunit 7 (eta)	-	PPR51303A
A09	Rn.6479	NM_024125	Cebpb	CCAAT/enhancer binding protein (C/EBP), beta	Il6dbp/NF-IL6/TCF5	PPR06461B
A10	Rn.234546	NM_001013092	Creb3	CAMP responsive element binding protein 3	-	PPR62297B
A11	Rn.24541	NM_001005562	Creb3l1	CAMP responsive element binding protein 3-like 1	Oasis	PPR47857A
A12	Rn.23031	NM_001012188	Creb3l2	CAMP responsive element binding protein 3-like 2	Ra69/SCIRR69	PPR59396B
B01	Rn.20059	NM_001012115	Creb3l3	CAMP responsive element binding protein 3-like 3	-	PPR46962A
B02	Rn.19624	NM_001007093	Creb3l4	CAMP responsive element binding protein 3-like 4	AIbZIP	PPR46871A
B03	Rn.11183	NM_024134	Ddit3	DNA-damage inducible transcript 3	CHOP/CHOP-10/Chop10/Gadd153	PPR45281A
B04	Rn.110990	NM_001014202	Derl1	Der1-like domain family, member 1	RGD1311835	PPR57187B
B05	Rn.29778	NM_012699	Dnajb9	DnaJ (Hsp40) homolog, subfamily B, member 9	Mdg1	PPR48326B
B06	Rn.8642	NM_001106486	Dnajc10	DnaJ (Hsp40) homolog, subfamily C, member 10	-	PPR44153A
B07	Rn.162234	NM_022232	Dnajc3	DnaJ (Hsp40) homolog, subfamily C, member 3	-	PPR49821A
B08	Rn.91398	NM_001013196	Dnajc4	DnaJ (Hsp40) homolog, subfamily C, member 4	-	PPR52905A
B09	Rn.20041	NM_153303	Tor1a	Dystonia 1	Dyt1	PPR46957A
B10	Rn.224098	XM_238366	Edem1	ER degradation enhancer, mannosidase alpha-like 1	RGD1563633	PPR47594A
B11	Rn.18635	NM_001004230	Edem2	ER degradation enhancer, mannosidase alpha-like 2	RGD1303074	PPR46683A
B12	Rn.198593	NM_001109339	Eif2a	Eukaryotic translation initiation factor 2A	-	PPR65720A
C01	Rn.10022	NM_019335	Eif2ak2	Eukaryotic translation initiation factor 2-alpha kinase 2	Pkr/Prkr	PPR44621C
C02	Rn.24897	NM_031599	Eif2ak3	Eukaryotic translation initiation factor 2 alpha kinase 3	PEK	PPR47940A
C03	Rn.8333	NM_001105744	Eif2ak4	Eukaryotic translation initiation factor 2 alpha kinase 4	-	PPR44062A
C04	Rn.218563	NM_001108919	Ern2	Endoplasmic reticulum to nucleus signaling 2	-	PPR57774A
C05	Rn.64648	NM_138528	Ero1a	ERO1-like (S. cerevisiae)	Ero1l	PPR51562B
C06	Rn.57325	NM_138917	Fbxo6	F-box protein 6	Fbg2/Fbxo6b	PPR51000A
C07	Rn.99241	NM_001106334	Ganab	Glucosidase, alpha; neutral AB	G2an	PPR53850A
C08	Rn.4028	NM_053523	Herpud1	Homocysteine-inducible, endoplasmic reticulum stress-inducible, ubiquitin-like domain member 1	Sup	PPR43306A
C09	Rn.231721	NM_001024988	Herpud2	HERPUD family member 2	RGD1307343	PPR54892B
C10	Rn.101146	NM_001012197	Hsp90b1	Heat shock protein 90, beta, member 1	Grp94/Tra1	PPR54502E
C11	Rn.187184	NM_212546	Hspa1l	Heat shock protein 1-like	Hsp70-3	PPR57741A
C12	Rn.211303	NM_021863	Hspa2	Heat shock protein 2	Hspt70/Hst70	PPR57449B
D01	Rn.163092	NM_153629	Hspa4	Heat shock protein 4	Hsp110/Hsp70/irp94	PPR48357A
D02	Rn.144829	NM_001106428	Hspa4l	Heat shock protein 4-like	APG-1/OSP94	PPR51073A
D03	Rn.11088	NM_013083	Hspa5	Heat shock protein 5	BIP/GRP78	PPR45224A
D04	Rn.47212	NM_001108835	Hspb9	Heat shock protein, alpha-crystallin-related, B9	-	PPR50078A
D05	Rn.37805	NM_001011901	Hsph1	Heat shock 105/110 protein 1	Hsp105	PPR49020F
D06	Rn.107325	NM_001106599	Htra2	HtrA serine peptidase 2	Prss25	PPR55540B
D07	Rn.163330	NM_001107321	Htra4	HtrA serine peptidase 4	RGD1306242	PPR55784B
D08	Rn.772	NM_022392	Insig1	Insulin induced gene 1	-	PPR42307A
D09	Rn.16736	NM_178091	Insig2	Insulin induced gene 2	-	PPR46333A
D10	Rn.229163	NM_001108183	Manf	Mesencephalic astrocyte-derived neurotrophic factor	Armet	PPR49506A
D11	Rn.9911	NM_012806	Mapk10	Mitogen activated protein kinase 10	Jnk3/SAPKC/SAPb/Serk2	PPR44554A
D12	Rn.4090	NM_053829	Mapk8	Mitogen-activated protein kinase 8	JNK	PPR43333A
E01	Rn.9910	NM_017322	Mapk9	Mitogen-activated protein kinase 9	SAPK	PPR44553A
E02	Rn.2362	NM_053569	Mbtps1	Membrane-bound transcription factor peptidase, site 1	S1p/Ski-1	PPR42734A
E03	Rn.212224	NM_001035007	Mbtps2	Membrane-bound transcription factor peptidase, site 2	LRRGT00063	PPR53992A
E04	Rn.217306	NM_080577	Nploc4	Nuclear protein localization 4 homolog (S. cerevisiae)	Npl4	PPR46226B
E05	Rn.1492	NM_053463	Nucb1	Nucleobindin 1	Nucb	PPR42514A
E06	Rn.1579	NM_001007265	Os9	Osteosarcoma amplified 9	Os-9	PPR42527A
E07	Rn.11527	NM_017319	Pdia3	Protein disulfide isomerase family A, member 3	ER60/ERp57/Grp58	PPR45444A
E08	Rn.3401	NM_001106794	Pfdn5	Prefoldin subunit 5	-	PPR43082A
E09	Rn.109	NM_212506	Pfdn6	Prefoldin subunit 6	Ke2	PPR42266A
E10	Rn.1463	NM_017101	Ppia	Peptidylprolyl isomerase A (cyclophilin A)	CYCA/CyP-A	PPR06504A
E11	Rn.1893	NM_022536	Ppib	Peptidylprolyl isomerase B	CypB/Scylp	PPR42614A
E12	Rn.144176	NM_001004215	Ppic	Peptidylprolyl isomerase C	-	PPR55074A
F01	Rn.2232	NM_133546	Ppp1r15a	Protein phosphatase 1, regulatory (inhibitor) subunit 15A	Gadd34/Myd116/Peg-3/RGD1624209	PPR42701B
F02	Rn.78049	NM_001107175	Ppp1r15b	Protein phosphatase 1, regulatory (inhibitor) subunit 15b	-	PPR52117A
F03	Rn.104417	NM_001106806	Prkcsh	Protein kinase C substrate 80K-H	-	PPR55464A
F04	Rn.209127	NM_001127545	Rnf139	Ring finger protein 139	TRC8	PPR51309B
F05	Rn.4224	NM_013067	Rpn1	Ribophorin I	RIBI/RPN-I	PPR43381A
F06	Rn.99548	NM_001100966	Scap	SREBF chaperone	-	PPR53973A
F07	Rn.220192	NM_001034129	Sec62	SEC62 homolog (S. cerevisiae)	Ab2-292/Tloc1	PPR53565A
F08	Rn.24233	NM_001107637	Sec63	SEC63 homolog (S. cerevisiae)	-	PPR47798A
F09	Rn.162892	NM_177933	Sel1l	Sel-1 suppressor of lin-12-like (C. elegans)	Sel1h	PPR47081A
F10	Rn.4197	NM_173120	Vimp	Selenoprotein S	Sels/sg2	PPR43368B
F11	Rn.2119	NM_030835	Serp1	Stress-associated endoplasmic reticulum protein 1	RAMP4	PPR42674B
F12	Rn.103851	NM_199376	Sil1	SIL1 homolog, endoplasmic reticulum chaperone (S. cerevisiae)	-	PPR55279A
G01	Rn.198857	NM_001276707	Srebf1	Sterol regulatory element binding transcription factor 1	ADD-1/ADD1/SREBP-1/SREBP-1c/Srebp1	PPR53360A
G02	Rn.41063	NM_001033694	Srebf2	Sterol regulatory element binding transcription factor 2	SREBP-2/SREBP2/Srebf2_retired	PPR49363A
G03	Rn.162486	NM_001100739	Syvn1	Synovial apoptosis inhibitor 1, synoviolin	RGD1310488	PPR54163A
G04	Rn.7102	NM_012670	Tcp1	T-complex 1	CCTalpha/Tcp-1	PPR43775A
G05	Rn.139603	NM_001106380	Ube2g2	Ubiquitin-conjugating enzyme E2G 2 (UBC7 homolog, yeast)	-	PPR47549A
G06	Rn.106299	NM_001007655	Ube2j2	Ubiquitin-conjugating enzyme E2, J2 (UBC6 homolog, yeast)	-	PPR56265A
G07	Rn.2022	NM_001012025	Ubxn4	UBX domain protein 4	Ubxd2	PPR42651B
G08	Rn.11946	NM_053418	Ufd1l	Ubiquitin fusion degradation 1 like (yeast)	-	PPR45545A
G09	Rn.162227	NM_133596	Uggt1	UDP-glucose glycoprotein glucosyltransferase 1	UGT1/Ugcgl1/Uggt/rUGT1	PPR48543B
G10	Rn.11790	NM_001008301	Usp14	Ubiquitin specific peptidase 14	-	PPR54726A
G11	Rn.98891	NM_053864	Vcp	Valosin-containing protein	-	PPR53703A
G12	Rn.101044	NM_001004210	Xbp1	X-box binding protein 1	HTF	PPR54461A
H01	Rn.94978	NM_031144	Actb	Actin, beta	Actx	PPR06570C
H02	Rn.1868	NM_012512	B2m	Beta-2 microglobulin	-	PPR42607A
H03	Rn.47	NM_012583	Hprt1	Hypoxanthine phosphoribosyltransferase 1	Hgprtase/Hprt	PPR42247F
H04	Rn.107896	NM_017025	Ldha	Lactate dehydrogenase A	Ldh1	PPR56603B
H05	Rn.973	NM_001007604	Rplp1	Ribosomal protein, large, P1	-	PPR42363C
H06	N/A	U26919	RGDC	Rat Genomic DNA Contamination	RGDC
H07	N/A	SA_00104	RTC	Reverse Transcription Control	RTC	PPX63340A
H08	N/A	SA_00104	RTC	Reverse Transcription Control	RTC	PPX63340A
H09	N/A	SA_00104	RTC	Reverse Transcription Control	RTC	PPX63340A
H10	N/A	SA_00103	PPC	Positive PCR Control	PPC
H11	N/A	SA_00103	PPC	Positive PCR Control	PPC
H12	N/A	SA_00103	PPC	Positive PCR Control	PPC

## Sheet: Average Ct
		AVG Ct		Standard Deviation
Position	Symbol	Control Group	Group 1	Control Group	Group 1
A01	Atf4	22.47	22.53	0.396274	0.343123
A02	Atf6	26.16	26.06	0.306105	0.22053
A03	Atxn3	25.78	25.88	0.395854	0.127671
A04	Bax	24.82	25.14	0.260832	0.200083
A05	Calr	18.75	19.3	0.280951	0.384361
A06	Canx	21.39	21.67	0.439204	0.081854
A07	Cct4	20.5	20.9	0.260832	0.257164
A08	Cct7	20.72	21.1	0.296704	0.26
A09	Cebpb	31.74	32.21	0.395264	0.338575
A10	Creb3	24.08	24.35	0.380395	0.170392
A11	Creb3l1	28.03	28.87	0.21362	0.349619
A12	Creb3l2	27.74	27.76	0.405257	0.303699
B01	Creb3l3	25.1	24.47	0.185203	0.174356
B02	Creb3l4	33.18	33.25	1.0551	1.02574
B03	Ddit3	26.39	26.07	0.306649	0.38371
B04	Derl1	24.7	24.88	0.268514	0.400791
B05	Dnajb9	24.32	24.27	0.192873	0.59769
B06	Dnajc10	26.49	26.99	0.349333	0.51
B07	Dnajc3	21.5	21.75	0.296142	0.39281
B08	Dnajc4	27.96	28.19	0.524817	0.098658
B09	Tor1a	24.82	24.75	0.355106	0.070238
B10	Edem1	22.77	22.76	0.396274	0.311929
B11	Edem2	24.55	24.75	0.246374	0.202978
B12	Eif2a	24.51	24.94	0.305341	0.3747
C01	Eif2ak2	25.66	26.33	0.282135	0.525642
C02	Eif2ak3	26.01	26.16	0.240208	0.263122
C03	Eif2ak4	26.34	26.24	0.340196	0.341223
C04	Ern2	32.27	35	0.714306	0
C05	Ero1a	23.2	22.97	0.365103	0.510327
C06	Fbxo6	26.07	26.03	0.405257	0.430039
C07	Ganab	23.03	23.53	0.234592	0.451774
C08	Herpud1	22.77	22.39	0.282902	0.211266
C09	Herpud2	25.66	25.89	0.330051	0.415251
C10	Hsp90b1	19.45	19.8	0.315647	0.47571
C11	Hspa1l	33.81	33.57	1.05276	1.29265
C12	Hspa2	30.77	30.43	0.292803	0.157162
D01	Hspa4	22.6	23.1	0.257941	0.410406
D02	Hspa4l	31.49	33.85	0.247857	1.1707
D03	Hspa5	20.05	20.47	0.315119	0.266521
D04	Hspb9	32.95	33.86	0.305341	1.15806
D05	Hsph1	25.88	26.85	0.228108	0.726705
D06	Htra2	24.66	25.13	0.398037	0.345302
D07	Htra4	30.49	30.92	0.468224	0.228108
D08	Insig1	22.66	22.69	0.452364	0.225167
D09	Insig2	26.59	26.68	0.375899	0.331512
D10	Manf	21.68	22.1	0.257941	0.295691
D11	Mapk10	29.4	31.8	0.170098	1.18196
D12	Mapk8	25.57	26.31	0.305123	0.160728
E01	Mapk9	25.32	25.63	0.36	0.242693
E02	Mbtps1	24.86	25.26	0.246847	0.311823
E03	Mbtps2	26.04	26.21	0.438444	0.168226
E04	Nploc4	23.52	24.22	0.3	0.389744
E05	Nucb1	24.3	24.49	0.204287	0.178979
E06	Os9	23.81	23.84	0.325013	0.080208
E07	Pdia3	19.97	20.31	0.222785	0.431393
E08	Pfdn5	23.22	23.7	0.248797	0.305505
E09	Pfdn6	23.08	23.31	0.320052	0.11
E10	Ppia	17.16	17.37	0.254231	0.210317
E11	Ppib	19.29	19.44	0.267644	0.289194
E12	Ppic	25.78	26.21	0.21362	0.268576
F01	Ppp1r15a	29.02	29.53	0.506392	1.13024
F02	Ppp1r15b	23.98	24.23	0.320832	0.340049
F03	Prkcsh	23.5	23.77	0.325115	0.288444
F04	Rnf139	23.2	23.2	0.227156	0.12
F05	Rpn1	20.26	20.5	0.315119	0.304357
F06	Scap	23.27	23.44	0.412593	0.231805
F07	Sec62	21.27	21.36	0.208087	0.382797
F08	Sec63	23.69	24.01	0.325115	0.3188
F09	Sel1l	24.26	24.47	0.280535	0.234307
F10	Vimp	22.89	23.23	0.17088	0.534634
F11	Serp1	20.02	20.33	0.210792	0.305505
F12	Sil1	26.46	26.61	0.187705	0.147309
G01	Srebf1	28.41	29.39	0.430968	0.484974
G02	Srebf2	29.03	29.49	0.243311	0.005774
G03	Syvn1	25.01	25.42	0.211266	0.326037
G04	Tcp1	21.96	22.39	0.253837	0.377536
G05	Ube2g2	26.34	26.68	0.19975	0.343948
G06	Ube2j2	25.24	25.57	0.282902	0.284312
G07	Ubxn4	24.24	24.7	0.270617	0.524309
G08	Ufd1l	25.01	25.22	0.3073	0.395137
G09	Uggt1	24.53	25.13	0.242693	0.33828
G10	Usp14	23.62	24.14	0.255343	0.455741
G11	Vcp	22.08	22.47	0.301717	0.619785
G12	Xbp1	23.09	23.11	0.289367	0.085049
H01	Actb	17.4	17.84	0.310483	0.23029
H02	B2m	19.72	19.82	0.217945	0.191572
H03	Hprt1	21.85	21.85	0.281484	0.115902
H04	Ldha	20.52	20.33	0.355106	0.10504
H05	Rplp1	17.4	17.51	0.272213	0.232881
H06	RGDC	35	35	0	0
H07	RTC	20.59	20.91	0.171561	0.108167
H08	RTC	20.58	20.94	0.1823	0.140119
H09	RTC	20.58	20.99	0.185203	0.168622
H10	PPC	17.86	17.97	0.305123	0.226789
H11	PPC	17.92	17.88	0.310483	0.21362
H12	PPC	17.65	17.84	0.177764	0.142945

## Sheet: Average Delta(Ct)
		AVG Delta(Ct) (Ct(GOI) - Ave Ct(HKG))		Standard Deviation
Position	Symbol	Control Group	Group 1	Control Group	Group 1
A01	Atf4	2.75333	2.71333	0.228108	0.24379
A02	Atf6	6.44	6.24333	0.121244	0.087369
A03	Atxn3	6.06	6.06	0.225167	0.072111
A04	Bax	5.10333	5.32333	0.063509	0.076376
A05	Calr	-0.973333	-0.523333	0.102144	0.282194
A06	Canx	1.67	1.85	0.277308	0.112694
A07	Cct4	0.783333	1.08333	0.063509	0.087369
A08	Cct7	0.996667	1.28	0.109697	0.075498
A09	Cebpb	12.0167	12.3933	0.479305	0.285715
A10	Creb3	4.36	4.53333	0.207846	0.125033
A11	Creb3l1	8.30667	9.05333	0.060277	0.28746
A12	Creb3l2	8.02333	7.94333	0.228546	0.336502
B01	Creb3l3	5.38	4.65	0.121655	0.317962
B02	Creb3l4	13.4567	13.4333	1.17206	0.857574
B03	Ddit3	6.66667	6.24667	0.118462	0.205994
B04	Derl1	4.98	5.06333	0.078102	0.235867
B05	Dnajb9	4.6	4.45333	0.060828	0.426185
B06	Dnajc10	6.77333	7.17	0.148436	0.372424
B07	Dnajc3	1.78	1.93	0.112694	0.298664
B08	Dnajc4	8.24333	8.37333	0.366652	0.255799
B09	Tor1a	5.1	4.92667	0.181934	0.145717
B10	Edem1	3.05333	2.94	0.228108	0.329242
B11	Edem2	4.83	4.93	0.075498	0.09
B12	Eif2a	4.78667	5.12	0.12741	0.205183
C01	Eif2ak2	5.94	6.51	0.095394	0.38
C02	Eif2ak3	6.29	6.34333	0.034641	0.092916
C03	Eif2ak4	6.61667	6.42333	0.170978	0.155349
C04	Ern2	12.5533	15.18	0.819898	0.191572
C05	Ero1a	3.48	3.14667	0.190526	0.569766
C06	Fbxo6	6.35333	6.21333	0.228546	0.489932
C07	Ganab	3.30667	3.71	0.032146	0.346987
C08	Herpud1	3.04667	2.56667	0.092376	0.207926
C09	Herpud2	5.93667	6.06667	0.15308	0.289367
C10	Hsp90b1	-0.266667	-0.02	0.132791	0.348712
C11	Hspa1l	14.09	13.7533	1.16116	1.1756
C12	Hspa2	11.0467	10.61	0.10116	0.212838
D01	Hspa4	2.88333	3.28333	0.055076	0.254231
D02	Hspa4l	11.7733	14.0333	0.283608	1.01756
D03	Hspa5	0.33	0.653333	0.138924	0.097125
D04	Hspb9	13.2333	14.04	0.386954	0.969484
D05	Hsph1	6.15667	7.03	0.023094	0.560268
D06	Htra2	4.94333	5.30667	0.237557	0.228546
D07	Htra4	10.7667	11.0967	0.300389	0.418848
D08	Insig1	2.93667	2.87	0.283078	0.191572
D09	Insig2	6.87	6.86	0.208087	0.291376
D10	Manf	1.96333	2.27667	0.055076	0.16773
D11	Mapk10	9.67667	11.9767	0.124231	1.07277
D12	Mapk8	5.85	6.49333	0.130767	0.280238
E01	Mapk9	5.6	5.81	0.181934	0.095394
E02	Mbtps1	5.13667	5.44333	0.049329	0.122202
E03	Mbtps2	6.31667	6.39	0.274287	0.03
E04	Nploc4	3.8	4.4	0.132288	0.226495
E05	Nucb1	4.57667	4.66667	0.015275	0.023094
E06	Os9	4.09333	4.01667	0.150444	0.126623
E07	Pdia3	0.253333	0.49	0.011547	0.311929
E08	Pfdn5	3.5	3.88333	0.06245	0.155027
E09	Pfdn6	3.35667	3.49	0.144684	0.121244
E10	Ppia	-2.55667	-2.44667	0.064291	0.135769
E11	Ppib	-0.426667	-0.383333	0.081445	0.336204
E12	Ppic	6.05667	6.39333	0.011547	0.231157
F01	Ppp1r15a	9.29667	9.71333	0.329292	0.979098
F02	Ppp1r15b	4.25667	4.40667	0.135769	0.219621
F03	Prkcsh	3.78	3.95	0.147309	0.220681
F04	Rnf139	3.48	3.38	0.01	0.095394
F05	Rpn1	0.54	0.676667	0.138924	0.130128
F06	Scap	3.54667	3.61667	0.248462	0.112398
F07	Sec62	1.55	1.53667	0.036056	0.234592
F08	Sec63	3.97	4.19333	0.147309	0.172143
F09	Sel1l	4.54	4.65	0.10583	0.223383
F10	Vimp	3.17	3.41333	0.112694	0.498029
F11	Serp1	0.296667	0.506667	0.086217	0.223681
F12	Sil1	6.73667	6.79	0.098658	0.05
G01	Srebf1	8.68667	9.57	0.257358	0.443058
G02	Srebf2	9.31	9.67333	0.026458	0.188237
G03	Syvn1	5.28667	5.6	0.011547	0.219317
G04	Tcp1	2.23667	2.56667	0.049329	0.285365
G05	Ube2g2	6.62	6.86	0.043589	0.183303
G06	Ube2j2	5.51667	5.74667	0.077675	0.126623
G07	Ubxn4	4.52333	4.88	0.072342	0.341174
G08	Ufd1l	5.29333	5.39667	0.115902	0.240069
G09	Uggt1	4.81	5.30667	0.043589	0.276827
G10	Usp14	3.9	4.32	0.060828	0.274955
G11	Vcp	2.36333	2.64667	0.083865	0.506392
G12	Xbp1	3.36667	3.29333	0.072342	0.142945
H01	Actb	-2.32	-1.98333	0.13	0.125831
H02	B2m	0	0	0	0
H03	Hprt1	2.13333	2.03333	0.098658	0.075719
H04	Ldha	0.8	0.513333	0.181934	0.106927
H05	Rplp1	-2.32	-2.30667	0.087178	0.210792
H06	RGDC	15.28	15.18	0.217945	0.191572
H07	RTC	0.866667	1.09	0.106927	0.1253
H08	RTC	0.863333	1.11667	0.10116	0.077675
H09	RTC	0.86	1.16667	0.069282	0.145717
H10	PPC	-1.86	-1.84667	0.130767	0.413562
H11	PPC	-1.8	-1.93667	0.13	0.375011
H12	PPC	-2.07	-1.98333	0.078102	0.306649

## Sheet: 2^(-Avg.(Delta(Ct))
		2^(-Avg.(Delta(Ct))
Position	Symbol	Control Group	Group 1
A01	Atf4	0.148308	0.152477
A02	Atf6	0.011518	0.0132
A03	Atxn3	0.014989	0.014989
A04	Bax	0.02909	0.024976
A05	Calr	1.96337	1.43727
A06	Canx	0.314253	0.277392
A07	Cct4	0.581023	0.471937
A08	Cct7	0.501157	0.411796
A09	Cebpb	0.000241	0.000186
A10	Creb3	0.048698	0.043185
A11	Creb3l1	0.003158	0.001882
A12	Creb3l2	0.003844	0.004063
B01	Creb3l3	0.024014	0.03983
B02	Creb3l4	8.9e-05	9e-05
B03	Ddit3	0.009843	0.013169
B04	Derl1	0.031686	0.029908
B05	Dnajb9	0.041235	0.045647
B06	Dnajc10	0.009142	0.006944
B07	Dnajc3	0.291183	0.262429
B08	Dnajc4	0.0033	0.003016
B09	Tor1a	0.029157	0.03288
B10	Edem1	0.120463	0.130308
B11	Edem2	0.035158	0.032804
B12	Eif2a	0.03623	0.028756
C01	Eif2ak2	0.016289	0.010972
C02	Eif2ak3	0.01278	0.012316
C03	Eif2ak4	0.01019	0.011652
C04	Ern2	0.000166	2.7e-05
C05	Ero1a	0.089622	0.112917
C06	Fbxo6	0.012231	0.013477
C07	Ganab	0.101063	0.076415
C08	Herpud1	0.121021	0.168794
C09	Herpud2	0.016326	0.014919
C10	Hsp90b1	1.20303	1.01396
C11	Hspa1l	5.7e-05	7.2e-05
C12	Hspa2	0.000473	0.00064
D01	Hspa4	0.135528	0.102711
D02	Hspa4l	0.000286	6e-05
D03	Hspa5	0.795536	0.63581
D04	Hspb9	0.000104	5.9e-05
D05	Hsph1	0.014017	0.007652
D06	Htra2	0.032502	0.025266
D07	Htra4	0.000574	0.000457
D08	Insig1	0.13061	0.136787
D09	Insig2	0.008549	0.008609
D10	Manf	0.256435	0.206374
D11	Mapk10	0.001222	0.000248
D12	Mapk8	0.017337	0.0111
E01	Mapk9	0.020617	0.017824
E02	Mbtps1	0.028426	0.022982
E03	Mbtps2	0.012546	0.011924
E04	Nploc4	0.071794	0.047366
E05	Nucb1	0.041907	0.039373
E06	Os9	0.058585	0.061782
E07	Pdia3	0.838956	0.712025
E08	Pfdn5	0.088388	0.067764
E09	Pfdn6	0.097621	0.089003
E10	Ppia	5.88347	5.45155
E11	Ppib	1.34412	1.30435
E12	Ppic	0.015023	0.011896
F01	Ppp1r15a	0.00159	0.001191
F02	Ppp1r15b	0.052314	0.047148
F03	Prkcsh	0.072796	0.064704
F04	Rnf139	0.089622	0.096055
F05	Rpn1	0.687771	0.625609
F06	Scap	0.085575	0.081522
F07	Sec62	0.34151	0.344681
F08	Sec63	0.063813	0.054661
F09	Sel1l	0.042986	0.03983
F10	Vimp	0.111105	0.093861
F11	Serp1	0.814131	0.703847
F12	Sil1	0.009377	0.009037
G01	Srebf1	0.002427	0.001316
G02	Srebf2	0.001575	0.001225
G03	Syvn1	0.025619	0.020617
G04	Tcp1	0.212176	0.168794
G05	Ube2g2	0.010167	0.008609
G06	Ube2j2	0.021843	0.018624
G07	Ubxn4	0.043485	0.03396
G08	Ufd1l	0.0255	0.023738
G09	Uggt1	0.035649	0.025266
G10	Usp14	0.066986	0.050067
G11	Vcp	0.194342	0.159689
G12	Xbp1	0.096947	0.102002
H01	Actb	4.99332	3.95406
H02	B2m	1	1
H03	Hprt1	0.227931	0.24429
H04	Ldha	0.574349	0.700602
H05	Rplp1	4.99332	4.94739
H06	RGDC	2.5e-05	2.7e-05
H07	RTC	0.548412	0.469761
H08	RTC	0.549681	0.461158
H09	RTC	0.550953	0.445449
H10	PPC	3.63008	3.59668
H11	PPC	3.4822	3.8282
H12	PPC	4.19887	3.95406

## Sheet: Fold Change
		Fold Change (comparing to control group)
		Group 1
Position	Symbol	Fold Change	95% CI	Comments
A01	Atf4	1.0281	( 0.76, 1.30 )
A02	Atf6	1.146	( 1.01, 1.28 )
A03	Atxn3	1	( 0.81, 1.19 )
A04	Bax	0.8586	( 0.79, 0.93 )
A05	Calr	0.732	( 0.56, 0.90 )
A06	Canx	0.8827	( 0.68, 1.09 )
A07	Cct4	0.8123	( 0.74, 0.88 )
A08	Cct7	0.8217	( 0.74, 0.91 )
A09	Cebpb	0.7702	( 0.43, 1.11 )	B
A10	Creb3	0.8868	( 0.72, 1.06 )
A11	Creb3l1	0.596	( 0.46, 0.73 )
A12	Creb3l2	1.057	( 0.72, 1.39 )
B01	Creb3l3	1.6586	( 1.22, 2.10 )
B02	Creb3l4	1.0163	( 0.00001, 2.17 )	B
B03	Ddit3	1.3379	( 1.09, 1.59 )
B04	Derl1	0.9439	( 0.76, 1.13 )
B05	Dnajb9	1.107	( 0.73, 1.48 )
B06	Dnajc10	0.7596	( 0.52, 1.00 )
B07	Dnajc3	0.9013	( 0.68, 1.13 )
B08	Dnajc4	0.9138	( 0.59, 1.23 )
B09	Tor1a	1.1277	( 0.92, 1.33 )
B10	Edem1	1.0817	( 0.74, 1.42 )
B11	Edem2	0.933	( 0.85, 1.02 )
B12	Eif2a	0.7937	( 0.64, 0.94 )
C01	Eif2ak2	0.6736	( 0.47, 0.88 )
C02	Eif2ak3	0.9637	( 0.89, 1.04 )
C03	Eif2ak4	1.1434	( 0.94, 1.35 )
C04	Ern2	0.1619	( 0.05, 0.27 )
C05	Ero1a	1.2599	( 0.67, 1.85 )
C06	Fbxo6	1.1019	( 0.63, 1.57 )
C07	Ganab	0.7561	( 0.55, 0.96 )
C08	Herpud1	1.3947	( 1.15, 1.64 )
C09	Herpud2	0.9138	( 0.68, 1.15 )
C10	Hsp90b1	0.8428	( 0.60, 1.09 )
C11	Hspa1l	1.2628	( 0.00001, 2.90 )	B
C12	Hspa2	1.3535	( 1.10, 1.60 )
D01	Hspa4	0.7579	( 0.60, 0.91 )
D02	Hspa4l	0.2088	( 0.04, 0.38 )
D03	Hspa5	0.7992	( 0.69, 0.91 )
D04	Hspb9	0.5717	( 0.10, 1.04 )	B
D05	Hsph1	0.5459	( 0.31, 0.79 )
D06	Htra2	0.7774	( 0.58, 0.98 )
D07	Htra4	0.7955	( 0.47, 1.12 )	B
D08	Insig1	1.0473	( 0.77, 1.33 )
D09	Insig2	1.007	( 0.72, 1.29 )
D10	Manf	0.8048	( 0.69, 0.92 )
D11	Mapk10	0.2031	( 0.03, 0.38 )	A
D12	Mapk8	0.6402	( 0.48, 0.80 )
E01	Mapk9	0.8645	( 0.73, 1.00 )
E02	Mbtps1	0.8085	( 0.72, 0.89 )
E03	Mbtps2	0.9504	( 0.74, 1.16 )
E04	Nploc4	0.6598	( 0.52, 0.80 )
E05	Nucb1	0.9395	( 0.92, 0.96 )
E06	Os9	1.0546	( 0.89, 1.22 )
E07	Pdia3	0.8487	( 0.64, 1.06 )
E08	Pfdn5	0.7667	( 0.67, 0.87 )
E09	Pfdn6	0.9117	( 0.78, 1.05 )
E10	Ppia	0.9266	( 0.82, 1.04 )
E11	Ppib	0.9704	( 0.71, 1.23 )
E12	Ppic	0.7919	( 0.65, 0.94 )
F01	Ppp1r15a	0.7492	( 0.14, 1.36 )
F02	Ppp1r15b	0.9013	( 0.72, 1.08 )
F03	Prkcsh	0.8888	( 0.70, 1.07 )
F04	Rnf139	1.0718	( 0.99, 1.15 )
F05	Rpn1	0.9096	( 0.77, 1.05 )
F06	Scap	0.9526	( 0.75, 1.16 )
F07	Sec62	1.0093	( 0.82, 1.20 )
F08	Sec63	0.8566	( 0.70, 1.01 )
F09	Sel1l	0.9266	( 0.75, 1.11 )
F10	Vimp	0.8448	( 0.51, 1.18 )
F11	Serp1	0.8645	( 0.70, 1.03 )
F12	Sil1	0.9637	( 0.88, 1.05 )
G01	Srebf1	0.5421	( 0.32, 0.76 )
G02	Srebf2	0.7774	( 0.66, 0.89 )
G03	Syvn1	0.8048	( 0.67, 0.94 )
G04	Tcp1	0.7955	( 0.61, 0.98 )
G05	Ube2g2	0.8467	( 0.72, 0.97 )
G06	Ube2j2	0.8526	( 0.75, 0.95 )
G07	Ubxn4	0.781	( 0.57, 0.99 )
G08	Ufd1l	0.9309	( 0.74, 1.13 )
G09	Uggt1	0.7087	( 0.55, 0.86 )
G10	Usp14	0.7474	( 0.58, 0.91 )
G11	Vcp	0.8217	( 0.49, 1.15 )
G12	Xbp1	1.0521	( 0.92, 1.18 )
H01	Actb	0.7919	( 0.68, 0.90 )
H02	B2m	1	( 1.00, 1.00 )
H03	Hprt1	1.0718	( 0.97, 1.18 )
H04	Ldha	1.2198	( 1.02, 1.42 )
H05	Rplp1	0.9908	( 0.81, 1.17 )
H06	RGDC	1.0718	( 0.83, 1.32 )	C
H07	RTC	0.8566	( 0.75, 0.97 )
H08	RTC	0.839	( 0.76, 0.92 )
H09	RTC	0.8085	( 0.71, 0.91 )
H10	PPC	0.9908	( 0.65, 1.33 )
H11	PPC	1.0994	( 0.76, 1.44 )
H12	PPC	0.9417	( 0.71, 1.18 )
Comments:
A: This gene锟絪 average threshold cycle is relatively high (> 30) in either the control or the test sample, and is reasonably low in the other sample (< 30).
These data mean that the gene锟絪 expression is relatively low in one sample and reasonably detected in the other sample suggesting that the actual fold-change value is at least as large as the calculated and reported fold-change result.
This fold-change result may also have greater variations if p value > 0.05; therefore, it is important to have a sufficient number of biological replicates to validate the result for this gene.
B: This gene锟絪 average threshold cycle is relatively high (> 30), meaning that its relative expression level is low, in both control and test samples, and the p-value for the fold-change is either unavailable or relatively high (p > 0.05).
This fold-change result may also have greater variations; therefore, it is important to have a sufficient number of biological replicates to validate the result for this gene.
C: This gene锟絪 average threshold cycle is either not determined or greater than the defined cut-off value (default 35), in both samples meaning that its expression was undetected, making this fold-change result erroneous and un-interpretable.
Fold Change & Fold Regulation:
Fold-Change (2^(- Delta Delta Ct)) is the normalized gene expression (2^(- Delta Ct)) in the Test Sample divided the normalized gene expression (2^(- Delta Ct)) in the Control Sample.
Fold-Regulation represents fold-change results in a biologically meaningful way. Fold-change values greater than one indicate a positive- or an up-regulation, and the fold-regulation is equal to the fold-change.
Fold-change values less than one indicate a negative or down-regulation, and the fold-regulation is the negative inverse of the fold-change.
Fold-change and fold-regulation values greater than 2 are indicated in red; fold-change values less than 0.5 and fold-regulation values less than -2 are indicated in blue.

## Sheet: p-value
		p-value (comparing to control group)
Position	Symbol	Group 1
A01	Atf4	0.841439
A02	Atf6	0.0848
A03	Atxn3	0.942722
A04	Bax	0.018686
A05	Calr	0.043144
A06	Canx	0.359464
A07	Cct4	0.007943
A08	Cct7	0.025035
A09	Cebpb	0.266556
A10	Creb3	0.295129
A11	Creb3l1	0.005222
A12	Creb3l2	0.723167
B01	Creb3l3	0.032784
B02	Creb3l4	0.928705
B03	Ddit3	0.047687
B04	Derl1	0.631501
B05	Dnajb9	0.519198
B06	Dnajc10	0.139458
B07	Dnajc3	0.477099
B08	Dnajc4	0.618561
B09	Tor1a	0.275856
B10	Edem1	0.634602
B11	Edem2	0.215257
B12	Eif2a	0.071392
C01	Eif2ak2	0.042201
C02	Eif2ak3	0.405887
C03	Eif2ak4	0.23174
C04	Ern2	0.032132
C05	Ero1a	0.389424
C06	Fbxo6	0.621137
C07	Ganab	0.08208
C08	Herpud1	0.033249
C09	Herpud2	0.54634
C10	Hsp90b1	0.308417
C11	Hspa1l	0.651692
C12	Hspa2	0.0445
D01	Hspa4	0.040613
D02	Hspa4l	0.00544
D03	Hspa5	0.035449
D04	Hspb9	0.311186
D05	Hsph1	0.029027
D06	Htra2	0.13553
D07	Htra4	0.328755
D08	Insig1	0.797154
D09	Insig2	0.930848
D10	Manf	0.027857
D11	Mapk10	0.001066
D12	Mapk8	0.016793
E01	Mapk9	0.164944
E02	Mbtps1	0.013263
E03	Mbtps2	0.624586
E04	Nploc4	0.013605
E05	Nucb1	0.004771
E06	Os9	0.545823
E07	Pdia3	0.239033
E08	Pfdn5	0.011892
E09	Pfdn6	0.296072
E10	Ppia	0.280013
E11	Ppib	0.936344
E12	Ppic	0.054561
F01	Ppp1r15a	0.671425
F02	Ppp1r15b	0.371168
F03	Prkcsh	0.337129
F04	Rnf139	0.1478
F05	Rpn1	0.287044
F06	Scap	0.648196
F07	Sec62	0.857609
F08	Sec63	0.162172
F09	Sel1l	0.520525
F10	Vimp	0.512278
F11	Serp1	0.194215
F12	Sil1	0.435939
G01	Srebf1	0.035187
G02	Srebf2	0.019181
G03	Syvn1	0.050374
G04	Tcp1	0.094838
G05	Ube2g2	0.078688
G06	Ube2j2	0.050283
G07	Ubxn4	0.153911
G08	Ufd1l	0.56181
G09	Uggt1	0.023698
G10	Usp14	0.051493
G11	Vcp	0.399683
G12	Xbp1	0.452562
H01	Actb	0.034828
H02	B2m	0
H03	Hprt1	0.238773
H04	Ldha	0.077271
H05	Rplp1	0.973954
H06	RGDC	0.593112
H07	RTC	0.075316
H08	RTC	0.027401
H09	RTC	0.027204
H10	PPC	0.935908
H11	PPC	0.52661
H12	PPC	0.713827
p-value:
The p values are calculated based on a Student锟絪 t-test of the replicate 2^(- Delta Ct) values for each gene in the control group and treatment groups, and p values less than 0.05 are indicated in red.

## Sheet: Fold Regulation
		Up-Down Regulation (comparing to control group)
		Group 1
Position	Symbol	Fold Regulation	Comments
A01	Atf4	1.0281
A02	Atf6	1.146
A03	Atxn3	1
A04	Bax	-1.1647
A05	Calr	-1.366
A06	Canx	-1.1329
A07	Cct4	-1.2311
A08	Cct7	-1.217
A09	Cebpb	-1.2983	B
A10	Creb3	-1.1277
A11	Creb3l1	-1.6779
A12	Creb3l2	1.057
B01	Creb3l3	1.6586
B02	Creb3l4	1.0163	B
B03	Ddit3	1.3379
B04	Derl1	-1.0595
B05	Dnajb9	1.107
B06	Dnajc10	-1.3165
B07	Dnajc3	-1.1096
B08	Dnajc4	-1.0943
B09	Tor1a	1.1277
B10	Edem1	1.0817
B11	Edem2	-1.0718
B12	Eif2a	-1.2599
C01	Eif2ak2	-1.4845
C02	Eif2ak3	-1.0377
C03	Eif2ak4	1.1434
C04	Ern2	-6.176
C05	Ero1a	1.2599
C06	Fbxo6	1.1019
C07	Ganab	-1.3226
C08	Herpud1	1.3947
C09	Herpud2	-1.0943
C10	Hsp90b1	-1.1865
C11	Hspa1l	1.2628	B
C12	Hspa2	1.3535
D01	Hspa4	-1.3195
D02	Hspa4l	-4.7899
D03	Hspa5	-1.2512
D04	Hspb9	-1.7492	B
D05	Hsph1	-1.8319
D06	Htra2	-1.2864
D07	Htra4	-1.257	B
D08	Insig1	1.0473
D09	Insig2	1.007
D10	Manf	-1.2426
D11	Mapk10	-4.9246	A
D12	Mapk8	-1.5619
E01	Mapk9	-1.1567
E02	Mbtps1	-1.2368
E03	Mbtps2	-1.0521
E04	Nploc4	-1.5157
E05	Nucb1	-1.0644
E06	Os9	1.0546
E07	Pdia3	-1.1783
E08	Pfdn5	-1.3044
E09	Pfdn6	-1.0968
E10	Ppia	-1.0792
E11	Ppib	-1.0305
E12	Ppic	-1.2628
F01	Ppp1r15a	-1.3348
F02	Ppp1r15b	-1.1096
F03	Prkcsh	-1.1251
F04	Rnf139	1.0718
F05	Rpn1	-1.0994
F06	Scap	-1.0497
F07	Sec62	1.0093
F08	Sec63	-1.1674
F09	Sel1l	-1.0792
F10	Vimp	-1.1837
F11	Serp1	-1.1567
F12	Sil1	-1.0377
G01	Srebf1	-1.8446
G02	Srebf2	-1.2864
G03	Syvn1	-1.2426
G04	Tcp1	-1.257
G05	Ube2g2	-1.181
G06	Ube2j2	-1.1728
G07	Ubxn4	-1.2805
G08	Ufd1l	-1.0743
G09	Uggt1	-1.4109
G10	Usp14	-1.3379
G11	Vcp	-1.217
G12	Xbp1	1.0521
H01	Actb	-1.2628
H02	B2m	1
H03	Hprt1	1.0718
H04	Ldha	1.2198
H05	Rplp1	-1.0093
H06	RGDC	1.0718	C
H07	RTC	-1.1674
H08	RTC	-1.192
H09	RTC	-1.2368
H10	PPC	-1.0093
H11	PPC	1.0994
H12	PPC	-1.0619
Comments:
A: This gene锟絪 average threshold cycle is relatively high (> 30) in either the control or the test sample, and is reasonably low in the other sample (< 30).
These data mean that the gene锟絪 expression is relatively low in one sample and reasonably detected in the other sample suggesting that the actual fold-change value is at least as large as the calculated and reported fold-change result.
This fold-change result may also have greater variations if p value > 0.05; therefore, it is important to have a sufficient number of biological replicates to validate the result for this gene.
B: This gene锟絪 average threshold cycle is relatively high (> 30), meaning that its relative expression level is low, in both control and test samples, and the p-value for the fold-change is either unavailable or relatively high (p > 0.05).
This fold-change result may also have greater variations; therefore, it is important to have a sufficient number of biological replicates to validate the result for this gene.
C: This gene锟絪 average threshold cycle is either not determined or greater than the defined cut-off value (default 35), in both samples meaning that its expression was undetected, making this fold-change result erroneous and un-interpretable.
Fold Change & Fold Regulation:
Fold-Change (2^(- Delta Delta Ct)) is the normalized gene expression (2^(- Delta Ct)) in the Test Sample divided the normalized gene expression (2^(- Delta Ct)) in the Control Sample.
Fold-Regulation represents fold-change results in a biologically meaningful way. Fold-change values greater than one indicate a positive- or an up-regulation, and the fold-regulation is equal to the fold-change.
Fold-change values less than one indicate a negative or down-regulation, and the fold-regulation is the negative inverse of the fold-change.
Fold-change and fold-regulation values greater than 2 are indicated in red; fold-change values less than 0.5 and fold-regulation values less than -2 are indicated in blue.
